# Supplementary material for: Carbonyl Composition and Electrophilicity in Vaping Emissions of Flavored and Unflavored E-Liquids
Source: Toxics. 2021 Dec 9;9(12):345. doi: 10.3390/toxics9120345 (PMC8705255; doi:10.3390/toxics9120345)
Supplement: Supplementary file 1 [file toxics-09-00345-s001.zip]

Archive with 1 entries (1 files):
- toxics-1458595-supplementary.pdf
